# Supplementary material for: Getting to the heart of intraflagellar transport using Trypanosoma and Chlamydomonas models: the strength is in their differences
Source: Cilia. 2013 Nov 29;2:16. doi: 10.1186/2046-2530-2-16 (PMC4015504; doi:10.1186/2046-2530-2-16)
Supplement: Additional file 1: Table S1 — Selected over-represented gene ontology terms found associated with transcripts that were cell-cycle regulated involved in the flagellum structure. [file 2046-2530-2-16-S1.xls]

## Sheet: Feuil1
Gene name	Gene	Tritryp2.3 Sys ID	Early G1, unique reads	Late G1, unique reads	S phase, unique reads	G2/M phase, unique reads	Early G1, non-unique reads	Late G1, non-unique reads	S phase, non-unique reads	G2/M phase, non-unique reads	Early G1 combined	Late G1 combined	S phase combined	G2/M phase combined	min combined read count	Early G1 norm/log2	Late G1 norm/log2	S phase norm/log2	G2/M phase norm/log2	amplitude	peak time
Axoneme
DHC (ODAa)	Tb927.3.930	Tb927.3.930	16059	14388	33336	21847	0	0	0	0	16059	14388	33336	21847	14388	-0.486201	-0.286318	0.688525	0.083995	1.17473	S phase
DHC (ODAb)	Tb11.02.0760	Tb11.02.0760	12652	13683	30323	20196	0	0	0	0	12652	13683	30323	20196	12652	-0.663585	-0.192167	0.718489	0.137262	1.38207	S phase
DNAI1	Tb11.02.2640	Tb11.02.2640	2596	2188	3501	3273	0	0	0	1	2596	2188	3501	3273	2188	-0.281173	-0.169451	0.271331	0.179294	0.552504	S phase
DNAI2	Tb11.01.5910	Tb11.01.5910	4172	3785	5099	5521	0	0	0	1	4172	3785	5099	5521	3785	-0.289697	-0.0717441	0.120805	0.240636	0.530334	G2/M phase
LC1	Tb11.02.3390	Tb11.02.3390	1231	1355	1393	1444	0	0	1	0	1231	1355	1393	1444	1231	-0.288159	0.208702	0.0112325	0.0682243	0.496861	Late G1
TcTex2/LC2	Tb11.02.5620	Tb11.02.5620	848	622	717	813	24	39	23	30	848	622	717	813	622	0.0361201	-0.0526305	-0.0849441	0.101454	0.186399	G2/M phase
LC7	Tb09.211.4920	Tb09.211.4920	1119	1096	1170	1258	0	0	0	0	1119	1096	1170	1258	1096	-0.202207	0.12623	-0.0168814	0.0928583	0.328437	Late G1
LC8	Tb10.70.0090	Tb927.10.6670	1634	1125	1705	1780	101	62	57	92	1634	1125	1705	1780	1125	-0.0629798	-0.243064	0.119411	0.186633	0.429696	G2/M phase
DC2	Tb11.01.7750	Tb11.01.7750	2484	1879	3039	3112	0	0	0	0	2484	1879	3039	3112	1879	-0.204744	-0.249045	0.207214	0.246576	0.495621	G2/M phase
DHC (IDA1a)	Tb927.3.870	Tb927.3.870	628	1960	1003	601	0	0	0	1	628	1960	1003	601	601	-0.714918	1.2855	0.0815941	-0.652174	2.00042	Late G1
DHC (IDA1b)	Tb927.8.3250	Tb927.8.3250	8461	8187	14877	9936	0	0	0	0	8461	8187	14877	9936	8187	-0.401024	-0.0901184	0.534186	-0.0430439	0.935211	S phase
DHC (IDA3)	Tb927.2.5270	Tb927.2.5270	7642	7026	12882	8862	0	0	2	1	7642	7026	12882	8862	7026	-0.362835	-0.125682	0.511527	-0.0230095	0.874361	S phase
DHC (IDA4)	Tb10.70.1720	Tb927.10.5350	7319	7309	11001	8256	0	1	1	1	7319	7309	11001	8256	7309	-0.341327	0.0150992	0.367616	-0.0413877	0.708943	S phase
DHC (IDA4)	Tb11.01.0390	Tb11.01.0390	8072	7643	12442	8936	0	0	0	1	8072	7643	12442	8936	7643	-0.324426	-0.0448145	0.420821	-0.0515801	0.745247	S phase
DHC (IDA5)	Tb11.01.3010	Tb11.01.3010	5636	5536	10452	6229	0	0	1	0	5636	5536	10452	6229	5536	-0.403777	-0.0712051	0.608286	-0.133304	1.01206	S phase
DHC (IDA5)	Tb927.7.920	Tb927.7.920	6606	7032	13545	9424	0	1	0	2	6606	7032	13545	9424	6606	-0.56105	-0.112493	0.595888	0.0776555	1.15694	S phase
IC140 (CMF73)	Tb11.18.0003	Tb11.18.0003	3156	2159	2859	2498	0	0	3	0	3156	2159	2859	2498	2159	0.105519	-0.0838162	0.0839591	-0.105662	0.21118	Early G1
IC138	Tb927.2.4060	Tb927.2.4060	2539	2398	2843	2506	0	0	0	0	2539	2398	2843	2506	2398	-0.166855	0.109115	0.117326	-0.0595858	0.284181	S phase
p28	Tb11.02.3200	Tb11.02.3200	827	1019	1061	1031	1	0	0	1	827	1019	1061	1031	827	-0.396079	0.263515	0.0844137	0.0481497	0.659594	Late G1
RSP2	Tb927.5.2850	Tb927.5.2850	3734	2762	4805	4523	0	0	1	0	3734	2762	4805	4523	2762	-0.202733	-0.279343	0.282108	0.199968	0.561451	S phase
RSP3	Tb11.47.0034	Tb11.47.0034	1701	1398	2416	2238	0	3	2	0	1701	1398	2416	2238	1398	-0.306154	-0.230773	0.321111	0.215816	0.627264	S phase
RSP4/6	Tb11.02.2060	Tb11.02.2060	2802	2370	3452	3469	0	0	0	0	2802	2370	3452	3469	2370	-0.243259	-0.12643	0.178743	0.190947	0.434206	G2/M phase
RSP4-like	Tb927.3.3690	Tb927.3.3690	3911	2881	4385	4246	0	0	0	0	3911	2881	4385	4246	2881	-0.112052	-0.194621	0.174014	0.132658	0.368635	S phase
RSP9	Tb927.8.810	Tb927.8.810	1611	1494	2099	2311	0	0	0	0	1611	1494	2099	2311	1494	-0.349775	-0.100152	0.152998	0.296929	0.646704	G2/M phase
RSP10	Tb927.3.2890	Tb927.3.2890	983	1034	1320	1480	1	0	0	0	983	1034	1320	1480	983	-0.423538	0.00783427	0.122764	0.292939	0.716477	G2/M phase
RSP11	Tb11.01.5260	Tb11.01.5260	955	967	998	914	0	0	0	0	955	967	998	914	914	-0.155954	0.22046	0.0286118	-0.0931175	0.376414	Late G1
RSP16	Tb11.01.6780	Tb11.01.6780	1822	1171	2023	2026	0	0	0	0	1822	1171	2023	2026	1171	-0.067968	-0.347351	0.204032	0.211286	0.558637	G2/M phase
PF16	Tb927.1.2670	Tb927.1.2670	3464	3423	4586	5240	1	0	1	0	3464	3423	4586	5240	3423	-0.397579	-0.0563578	0.128245	0.325692	0.723271	G2/M phase
PF20	Tb10.61.2920	Tb927.10.13960	2221	1563	2299	2213	0	0	0	0	2221	1563	2299	2213	1563	-0.0358172	-0.18431	0.135007	0.0851201	0.319317	S phase
Hydin	Tb927.6.3150	Tb927.6.3150	6064	6109	10619	6924	1	0	2	0	6064	6109	10619	6924	6064	-0.40397	-0.034904	0.525364	-0.0864903	0.929333	S phase
KIF9A	Tb927.7.6290	Tb927.7.6290	2208	1659	3154	2850	1	1	1	0	2208	1659	3154	2850	1659	-0.268952	-0.322979	0.366518	0.225413	0.689497	S phase
alpha tubulin	Tb927.1.2340	Tb927.1.2340	0	0	0	0	86154	39222	60101	68659	86154	39222	60101	68659	39222	0.344171	-0.432685	-0.054331	0.142845	0.776856	Early G1
beta-tubulin	Tb927.1.2330	Tb927.1.2330	0	0	0	0	68422	35752	55457	63559	68422	35752	55457	63559	35752	0.18508	-0.392957	0.00301667	0.20486	0.597817	G2/M phase
Trypanin	Tb10.70.0480	Tb927.10.6350	1523	1106	1681	1584	0	0	0	0	1523	1106	1681	1584	1106	-0.0857662	-0.188932	0.177665	0.0970334	0.366596	S phase
CMF70/K11	Tb11.02.5150	Tb11.02.5150	1432	1312	1984	1951	0	0	0	0	1432	1312	1984	1951	1312	-0.348967	-0.116832	0.24244	0.223358	0.591408	S phase
PACRGA	Tb927.3.2110	Tb927.3.2110	1699	1077	1188	1201	0	0	0	0	1699	1077	1188	1201	1077	0.267175	-0.0320938	-0.127949	-0.107132	0.395124	Early G1
PACRGB	Tb09.211.1470	Tb09.211.1470	1456	1256	1756	2101	0	0	0	0	1456	1256	1756	2101	1256	-0.297936	-0.152711	0.0933735	0.357273	0.655209	G2/M phase
TAX2/CMF17	Tb10.70.7560	Tb927.10.650	686	543	944	928	0	0	0	0	686	543	944	928	543	-0.291202	-0.270059	0.290403	0.270858	0.581605	S phase
ARP	Tb11.02.1380	Tb11.02.1380	922	831	1080	1126	0	0	0	0	922	831	1080	1126	831	-0.243053	-0.0345722	0.106167	0.171458	0.414511	G2/M phase
Paraflagellar rod
PFR1	Tb927.3.4290	Tb927.3.4290	103	74	124	141	6524	4112	8384	10370	6627	4186	8508	10511	4186	-0.24218	-0.546565	0.239311	0.549435	1.096	G2/M phase
PFR2	Tb927.8.4970	Tb927.8.4970	169	43	69	92	5237	3136	5416	7331	5406	3179	5485	7423	3179	-0.0794879	-0.487077	0.0624691	0.504096	0.991174	G2/M phase
Par1	Tb11.01.5100	Tb11.01.5100	13009	6875	14125	16941	0	0	0	0	13009	6875	14125	16941	6875	-0.0463102	-0.60799	0.193458	0.460842	1.06883	G2/M phase
PFR5	Tb927.2.4330	Tb927.2.4330	2212	1943	2550	2680	0	0	0	0	2212	1943	2550	2680	1943	-0.225133	-0.0537992	0.10104	0.177892	0.403025	G2/M phase
PFR6	Tb927.7.6970	Tb927.7.6970	2707	2325	3257	2902	0	0	0	0	2707	2325	3257	2902	2325	-0.188327	-0.0493918	0.199549	0.0381692	0.387876	S phase
Tb5.20	Tb11.01.6740	Tb11.01.6740	4974	3016	4264	5793	2033	1479	2724	3729	4974	3016	4264	5793	3016	0.0296239	-0.333747	-0.0715482	0.375671	0.709418	G2/M phase
I2	Tb927.3.5310	Tb927.3.5310	2061	1525	2096	2280	1044	845	1380	1494	2061	1525	2096	2280	1525	-0.0852544	-0.161391	0.0600668	0.186578	0.347969	G2/M phase
I17	Tb10.26.0960	Tb927.10.11080	789	513	926	914	3155	3541	6922	6850	789	513	926	914	513	-0.106915	-0.369582	0.245099	0.231397	0.614681	S phase
PDEB1	Tb09.160.3590	Tb09.160.3590	5899	3926	4857	5440	1274	843	1260	1220	5899	3926	4857	5440	3926	0.0947774	-0.134234	-0.0646005	0.104057	0.238291	G2/M phase
PDEB2	Tb09.160.3630	Tb09.160.3630	2292	1474	2037	2240	964	700	937	1035	2292	1474	2037	2240	1474	0.0586426	-0.219829	0.00950856	0.151678	0.371506	G2/M phase
AKA	Tb927.2.5660	Tb927.2.5660	1740	1038	2006	2293	0	0	0	0	1740	1038	2006	2293	1038	-0.115918	-0.5028	0.210343	0.408374	0.911174	G2/M phase
AKB	Tb10.70.7330	Tb927.10.830	1481	991	1365	1887	0	0	0	0	1481	991	1365	1887	991	-0.0644517	-0.285667	-0.0610954	0.411214	0.696882	G2/M phase
PFC1	Tb927.8.6860	Tb927.8.6860	2016	1534	1861	1936	0	0	0	0	2016	1534	1861	1936	1534	-0.00938447	-0.0451826	-0.00377508	0.0583421	0.103525	G2/M phase
PFC2	Tb927.8.3790	Tb927.8.3790	796	867	1164	1297	0	0	0	1	796	867	1164	1297	796	-0.495355	-0.0136928	0.173922	0.335126	0.830481	G2/M phase
PFC3	Tb927.8.1550	Tb927.8.1550	11297	5718	10853	12901	0	1	2	2	11297	5718	10853	12901	5718	0.0607726	-0.563185	0.123954	0.378459	0.941645	G2/M phase
PFC4	Tb927.6.4140	Tb927.6.4140	3916	3374	3109	3353	0	0	0	0	3916	3374	3109	3353	3109	0.0415525	0.185031	-0.170351	-0.0562325	0.355381	Late G1
PFC5	Tb927.7.1820	Tb927.7.1820	2	0	0	1	677	629	803	887	679	629	803	888	629	-0.281089	-0.0330411	0.0819268	0.232203	0.513291	G2/M phase
PFC6	Tb927.3.3770	Tb927.3.3770	619	437	647	942	1287	767	1200	1536	619	437	647	942	437	-0.193219	-0.337126	-0.008366	0.538712	0.875838	G2/M phase
PFC7	Tb927.3.3750	Tb927.3.3750	4836	2580	2616	4145	0	0	0	0	4836	2580	2616	4145	2580	0.352442	-0.195602	-0.412983	0.256143	0.765425	Early G1
PFC8	Tb927.6.3670	Tb927.6.3670	4711	4387	6021	4597	0	0	1	0	4711	4387	6021	4597	4387	-0.20535	0.0502505	0.269647	-0.114547	0.474997	S phase
PFC9	Tb11.01.6510	Tb11.01.6510	4911	3318	6169	7113	177	111	276	248	4911	3318	6169	7113	3318	-0.225832	-0.433136	0.224215	0.434753	0.867888	G2/M phase
PFC10	Tb927.2.3660	Tb927.2.3660	3759	3492	4509	3462	0	1	1	0	3759	3492	4509	3462	3462	-0.160747	0.0913564	0.222738	-0.153347	0.383486	S phase
PFC11	Tb927.2.2160	Tb927.2.2160	1942	1447	1620	2221	0	0	0	0	1942	1447	1620	2221	1447	-0.028302	-0.0943812	-0.168824	0.291507	0.460332	G2/M phase
PFC12	Tb11.02.2350	Tb11.02.2350	1231	1133	1227	1308	0	0	0	0	1231	1133	1227	1308	1133	-0.142181	0.0965355	-0.0258492	0.0714944	0.238716	Late G1
PFC14	Tb10.6k15.0810	Tb927.10.9570	6113	4304	6591	8290	0	0	1	0	6113	4304	6591	8290	4304	-0.161869	-0.309672	0.067775	0.403766	0.713438	G2/M phase
PFC15	Tb10.61.1260	Tb927.10.15250	3707	2488	3411	4421	0	0	1	0	3707	2488	3411	4421	2488	-0.0410917	-0.257958	-0.0401221	0.339172	0.59713	G2/M phase
PFC16	Tb10.26.0680	Tb927.10.11300	5556	4101	3926	4775	0	0	0	0	5556	4101	3926	4775	3926	0.138008	0.0583367	-0.241951	0.0456059	0.379959	Early G1
PFC17	Tb11.01.3000	Tb11.01.3000	1338	1078	1558	1932	0	0	1	0	1338	1078	1558	1932	1078	-0.260871	-0.214192	0.0797735	0.39529	0.65616	G2/M phase
PFC18	Tb10.6k15.1510	Tb927.10.8930	2619	1961	3371	4139	0	0	0	0	2619	1961	3371	4139	1961	-0.303142	-0.36217	0.182045	0.483267	0.845437	G2/M phase
PFC19	Tb10.6k15.0140	Tb927.10.10140	3864	2884	3284	4518	0	0	0	0	3864	2884	3284	4518	2884	-0.0436234	-0.107248	-0.157237	0.308109	0.465346	G2/M phase
PFC20	Tb10.389.0100	Tb927.10.13330	2299	2080	1951	1590	0	0	1	0	2299	2080	1951	1590	1590	0.0769065	0.290883	-0.0388592	-0.32893	0.619813	Late G1
Calmodulin	Tb11.01.4621	Tb11.01.4621	4342	3478	3462	3128	10756	8144	11170	10759	4342	3478	3462	3128	3128	0.128601	0.166899	-0.0771256	-0.218375	0.385273	Late G1
KMP11	Tb09.211.4511	Tb09.211.4511	794	758	548	677	1726	1982	2591	2844	794	758	548	677	548	0.0565795	0.348037	-0.357357	-0.0472604	0.705394	Late G1
Basal body
Centrin1	Tb927.4.2260	Tb927.4.2260	1136	1445	660	680	0	0	0	0	1136	1445	660	680	660	0.142776	0.848282	-0.519622	-0.471437	1.3679	Late G1
Centrin2	Tb927.8.1080	Tb927.8.1080	1191	1016	1250	1312	1	0	0	0	1191	1016	1250	1312	1016	-0.146411	-0.0172853	0.0443703	0.119326	0.265738	G2/M phase
Centrin4	Tb927.7.3410	Tb927.7.3410	1573	2416	2661	1841	0	0	1	0	1573	2416	2661	1841	1573	-0.552523	0.424978	0.326954	-0.199409	0.977501	Late G1
TBBC	Tb927.8.6070	Tb927.8.6070	2211	3424	2372	1721	0	0	0	0	2211	3424	2372	1721	1721	-0.244127	0.745256	-0.0216945	-0.479435	1.22469	Late G1
TbRP2	Tb10.61.2870	Tb927.10.14010	3071	3977	3404	2974	0	0	0	0	3071	3977	3404	2974	2974	-0.27019	0.461181	-0.000640502	-0.190351	0.731371	Late G1
Intraflagellar transport
IFT43	Tb927.2.4840	Tb927.2.4840	938	840	777	906	0	0	0	0	938	840	777	906	777	-0.0311551	0.168045	-0.181801	0.0449113	0.349847	Late G1
IFT121/PIFTD4	Tb927.5.3030	Tb927.5.3030	2474	2469	3407	2345	0	0	0	0	2474	2469	3407	2345	2345	-0.246762	0.108718	0.335921	-0.197877	0.582683	S phase
IFT122	Tb10.70.1660	Tb927.10.5380	3895	3635	4159	3713	0	0	0	0	3895	3635	4159	3713	3635	-0.132869	0.125862	0.0827712	-0.0757639	0.258731	Late G1
IFT139	Tb09.160.5670	Tb09.160.5670	3648	3582	5036	3979	0	0	0	0	3648	3582	5036	3979	3582	-0.292425	0.0396333	0.293774	-0.040982	0.5862	S phase
IFT140	Tb10.61.2260	Tb927.10.14470	5080	4232	5708	4639	0	0	1	0	5080	4232	5708	4639	4232	-0.0948057	0.000104542	0.194378	-0.099677	0.294055	S phase
IFT144	Tb11.03.0880	Tb11.03.0880	3065	2995	3391	3074	0	0	0	0	3065	2995	3391	3074	2995	-0.180573	0.144495	0.0862777	-0.0501997	0.325068	Late G1
IFT20	Tb927.6.3290	Tb927.6.3290	507	616	579	513	0	0	0	0	507	616	579	513	507	-0.273766	0.365578	0.0388384	-0.13065	0.639344	Late G1
IFT22(RABL5)	Tb11.01.8590	Tb11.01.8590	1846	1494	1524	1522	0	0	0	0	1846	1494	1524	1522	1494	0.0636567	0.116833	-0.0918559	-0.0886342	0.208689	Late G1
IFT25	Tb11.01.4880	Tb11.01.4880	468	469	449	447	0	0	0	0	468	469	449	447	447	-0.120655	0.240823	-0.0594216	-0.0607459	0.361478	Late G1
IFT27 (RABL4)	Tb927.3.5550	Tb927.3.5550	1088	1074	947	818	0	0	0	0	1088	1074	947	818	818	0.00621582	0.34593	-0.0729994	-0.279147	0.625077	Late G1
IFT46	Tb927.6.3100	Tb927.6.3100	1887	1808	1884	1797	0	0	0	0	1887	1808	1884	1797	1797	-0.117768	0.178932	0.000963997	-0.0621283	0.296699	Late G1
IFT52	Tb10.61.1590	Tb927.10.14980	2419	2465	2822	2248	0	0	0	0	2419	2465	2822	2248	2248	-0.187321	0.198255	0.156013	-0.166947	0.385576	Late G1
IFT54/DYF11	Tb10.70.7880	Tb927.10.450	2346	1585	1966	1869	1	0	1	2	2346	1585	1966	1869	1585	0.135757	-0.0715644	0.00184404	-0.0660364	0.207321	Early G1
IFT55/57	Tb10.26.0670	Tb927.10.11310	2157	1918	2099	2074	0	0	0	0	2157	1918	2099	2074	1918	-0.0850529	0.103923	-0.00334992	-0.0155199	0.188976	Late G1
IFT70/PIFTB2	Tb927.3.5490	Tb927.3.5490	2289	2345	2408	2441	0	0	1	0	2289	2345	2408	2441	2289	-0.201578	0.191691	-0.00743322	0.01732	0.39327	Late G1
IFT74	Tb927.7.3370	Tb927.7.3370	3218	2859	3513	3205	0	0	0	0	3218	2859	3513	3205	2859	-0.138904	0.0488416	0.108663	-0.0186004	0.247566	S phase
IFT80	Tb10.61.1560	Tb927.10.14990	2976	2279	2941	2674	0	0	0	0	2976	2279	2941	2674	2279	-0.0122882	-0.0388628	0.091671	-0.04052	0.132191	S phase
IFT81	Tb10.70.5020	Tb927.10.2640	1662	1583	1826	1634	0	0	0	0	1662	1583	1826	1634	1583	-0.161641	0.126499	0.0951523	-0.0600102	0.28814	Late G1
IFT88	Tb11.55.0006	Tb11.55.0006	2281	2028	2159	1647	0	0	1	0	2281	2028	2159	1647	1647	0.0282921	0.217082	0.0700159	-0.31539	0.532473	Late G1
IFT172	Tb10.70.6920	Tb927.10.1170	5395	5684	8351	5586	0	0	1	0	5395	5684	8351	5586	5395	-0.340343	0.0933398	0.41101	-0.164007	0.751353	S phase
DYF3/PIFTA1/Qilin	Tb927.3.1110	Tb927.3.1110	3006	2828	3027	2789	0	0	0	0	3006	2828	3027	2789	2789	-0.104863	0.165473	0.0262074	-0.0868171	0.270336	Late G1
DHC1b	Tb11.02.0030	Tb11.02.0030	7929	6871	10440	7151	0	1	1	0	7929	6871	10440	7151	6871	-0.161717	-0.00993663	0.356221	-0.184568	0.540789	S phase
KIF3A	Tb927.5.2090	Tb927.5.2090	2554	2128	2807	2324	0	0	0	1	2554	2128	2807	2324	2128	-0.0856078	0.00953094	0.17169	-0.0956129	0.267303	S phase
KIF3B	Tb11.01.5490	Tb11.01.5490	2054	1958	2160	2055	0	0	0	0	2054	1958	2160	2055	1958	-0.152453	0.136891	0.0411693	-0.0256073	0.289344	Late G1
Membrane&Matrix
calflagin	Tb927.8.5460	Tb927.8.5460	1600	888	1136	1057	5599	3901	4593	4100	1600	888	1136	1057	888	0.334019	-0.157022	-0.0390629	-0.137934	0.491041	Early G1
ARL3	Tb927.3.3450	Tb927.3.3450	2179	2214	2141	2514	0	0	0	0	2179	2214	2141	2514	2141	-0.202374	0.179014	-0.106728	0.130088	0.381388	Late G1
PKAR	Tb11.02.2210	Tb11.02.2210	1868	1254	1824	1715	0	0	0	1	1868	1254	1824	1715	1254	0.0317656	-0.184792	0.118404	0.034623	0.303196	S phase
ADF/cofilin	Tb927.3.5180	Tb927.3.5180	2909	2580	2419	2613	0	0	0	0	2909	2580	2419	2613	2419	-0.0028721	0.182375	-0.147958	-0.031545	0.330332	Late G1
CALP1.3	Tb927.1.2120	Tb927.1.2120	1746	1715	2326	1975	0	0	0	0	1746	1715	2326	1975	1715	-0.29283	0.0397238	0.241994	0.0111121	0.534825	S phase
SKCRP7.2	Tb927.7.4070	Tb927.7.4070	5052	3481	3282	3742	1671	1172	1539	1642	5052	3481	3282	3742	3282	0.246777	0.0678232	-0.254475	-0.0601248	0.501252	Early G1
